# Supplementary material for: Combined Triglyceride–Glucose and Triglyceride–Glucose–Body Mass Index with B-Type Natriuretic Peptide for Enhanced Prediction of Major Adverse Cardiovascular Events in ST-Elevation Myocardial Infarction Patients: A Retrospective Cohort Study
Source: Rev Cardiovasc Med. 2026 Jan 21;27(1):44062. doi: 10.31083/RCM44062 (PMC12873706; doi:10.31083/RCM44062)
Supplement: Supplementary file 1 [file 2153-8174-27-1-44062-s1.zip]

Archive with 3 entries (3 files):
- Supplementary fig1.png
- Supplementary fig2.png
- Supplementary Material.docx
